# Supplementary material for: The Impact of Bacterial–Fungal Interactions on Childhood Caries Pathogenesis
Source: Pathogens. 2025 Oct 11;14(10):1033. doi: 10.3390/pathogens14101033 (PMC12567057; doi:10.3390/pathogens14101033)
Supplement: Supplementary file 1 [file pathogens-14-01033-s001.zip]

Archive with 1 entries (1 files):
- pathogens-3888190-supplementary.pdf
